# Supplementary material for: Electrocaloric Effect in Different Oriented BaZr0.15Ti0.85O3 Single Crystals
Source: Materials (Basel). 2022 Oct 10;15(19):7018. doi: 10.3390/ma15197018 (PMC9572230; doi:10.3390/ma15197018)
Supplement: Supplementary file 1 [file materials-15-07018-s001.zip]

Archive with 1 entries (1 files):
- materials-1904593-supplementary.pdf
